# Supplementary material for: HIV envelope antibodies and TLR7 agonist partially prevent viral rebound in chronically SHIV-infected monkeys
Source: PLoS Pathog. 2022 Apr 22;18(4):e1010467. doi: 10.1371/journal.ppat.1010467 (PMC9067686; doi:10.1371/journal.ppat.1010467)
Supplement: S1 Table — (XLSX) [file ppat.1010467.s001.xlsx]

## Sheet: Sheet1
S1 Table: Viral set points
Group	Animal ID	Pre-ART viral set point (log)	Symbol in main figures	Color coding in main figures
Sham	DEHK	2.68	Diamond	Blue
	DFBX	2.84	Diamond	Red
	DEWF	2.87	Diamond	Green
	DEVB	2.91	Diamond	Purple
	DEGV	3.09	Diamond	Orange
	MHD	3.5	Diamond	Black
	DEZP	4.32	Diamond	Brown
PGT121+VES	DF88*	2.53	Circle	Blue
	DF16	2.72	Circle	Red
	DFBA*	2.87	Circle	Green
	DEIJ*	3.04	Circle	Purple
	DF10*	3.25	Circle	Orange
	DEIF	3.51	Circle	Black
	DFIZ	4.64	Circle	Brown
	DEJE	3.97	Circle	Dark blue
GS-9721+VES	DEIL*	2.67	Square	Blue
	MH3	2.74	Square	Red
	DETG	2.86	Square	Green
	DEJG*	2.87	Square	Purple
	DEGM	3.07	Square	Orange
	DEZI	3.39	Square	Black
	DF05	4.63	Square	Brown
	DEMN	3.58	Square	Dark blue
	DEGT	5.11	Square	Dark purple
Bispecific+VES	DEPK	2.65	Triangle	Blue
	DEHL	2.75	Triangle	Red
	DFHV*	2.89	Triangle	Green
	DFII	2.99	Triangle	Purple
	DEVA	3.02	Triangle	Orange
	DETW	3.45	Triangle	Black
	MLC	3.59	Triangle	Brown
	DFCJ	4.59	Triangle	Dark blue
	DF25	4.92	Triangle	Dark purple
Animals that did not rebound followed ART discontinuation are marked with a *
